# Supplementary material for: Identification of miR-20a-5p as Robust Normalizer for Urine microRNA Studies in Renal Cell Carcinoma and a Profile of Dysregulated microRNAs
Source: Int J Mol Sci. 2021 Jul 24;22(15):7913. doi: 10.3390/ijms22157913 (PMC8347250; doi:10.3390/ijms22157913)
Supplement: Supplementary file 1 [file ijms-22-07913-s001.zip]

Archive with 1 entries (1 files):
- Supplementary Table 1_179 miRs in Focus Panels.xlsx
