# Supplementary material for: Identification of miR-20a-5p as Robust Normalizer for Urine microRNA Studies in Renal Cell Carcinoma and a Profile of Dysregulated microRNAs
Source: Int J Mol Sci. 2021 Jul 24;22(15):7913. doi: 10.3390/ijms22157913 (PMC8347250; doi:10.3390/ijms22157913)
Supplement: Supplementary file 1 [file ijms-22-07913-s001.zip › Supplementary Table 1_179 miRs in Focus Panels.xlsx]

## Sheet: Sheet1
miRNAs and internal controls included in the Serum/plasma miRNA PCR Panel V4 (Exiqon, now Qiagen)
hsa-miR-652-3p
hsa-miR-502-3p
UniSp3 IPC
hsa-miR-339-3p
hsa-miR-221-3p
hsa-miR-409-3p
hsa-let-7f-5p
hsa-miR-154-5p
hsa-miR-27b-3p
hsa-miR-155-5p
hsa-miR-374b-5p
hsa-miR-140-3p
hsa-miR-93-5p
hsa-miR-92b-3p
hsa-miR-200a-3p
hsa-miR-505-3p
UniSp2
hsa-miR-23b-3p
hsa-miR-484
hsa-miR-141-3p
hsa-miR-181a-5p
hsa-miR-361-5p
hsa-miR-106a-5p
hsa-miR-27a-3p
hsa-miR-145-5p
hsa-miR-1
UniSp3 IPC2
hsa-miR-382-5p
hsa-miR-486-5p
hsa-miR-32-5p
hsa-miR-26a-5p
hsa-miR-133b
hsa-miR-143-3p
hsa-let-7d-5p
hsa-miR-30a-5p
hsa-miR-133a-3p
hsa-miR-222-3p
hsa-miR-20b-5p
hsa-miR-342-3p
hsa-miR-106b-5p
UniSp4
hsa-miR-328-3p
hsa-miR-324-5p
hsa-miR-532-3p
hsa-miR-185-5p
hsa-miR-15a-5p
hsa-let-7e-5p
hsa-miR-532-5p
hsa-miR-139-5p
hsa-miR-194-5p
UniSp3 IPC3
hsa-miR-660-5p
hsa-miR-451a
hsa-miR-574-3p
hsa-let-7a-5p
hsa-miR-320c
hsa-miR-128-3p
hsa-miR-130a-3p
hsa-miR-125a-5p
hsa-miR-28-5p
hsa-miR-485-3p
hsa-miR-497-5p
hsa-let-7b-3p
hsa-miR-425-3p
UniSp5
hsa-miR-132-3p
hsa-miR-25-3p
hsa-let-7c-5p
hsa-miR-375
hsa-miR-18a-5p
hsa-miR-33a-5p
hsa-miR-29b-3p
hsa-miR-16-5p
hsa-miR-136-5p
hsa-let-7b-5p
hsa-miR-1260a
hsa-miR-152-3p
UniSp3 IPC4
hsa-miR-30c-5p
hsa-miR-15b-3p
hsa-miR-197-3p
hsa-miR-142-5p
hsa-miR-99b-5p
hsa-miR-100-5p
hsa-miR-30e-5p
hsa-miR-326
hsa-miR-146a-5p
hsa-miR-362-3p
cel-miR-39-3p
hsa-miR-421
hsa-miR-424-5p
hsa-miR-223-5p
UniSp6
hsa-miR-146b-5p
hsa-miR-107
hsa-miR-205-5p
hsa-miR-148b-3p
hsa-miR-339-5p
hsa-miR-20a-5p
hsa-miR-17-5p
UniSp3 IPC5
hsa-miR-30d-5p
mmu-miR-378a-3p
hsa-miR-186-5p
hsa-miR-425-5p
hsa-let-7i-5p
hsa-miR-454-3p
hsa-miR-26b-5p
hsa-miR-874-3p
hsa-miR-34a-5p
hsa-miR-193a-5p
hsa-miR-320b
hsa-miR-885-5p
hsa-miR-590-5p
hsa-miR-127-3p
hsa-miR-191-5p
hsa-miR-208a-3p
hsa-miR-99a-5p
hsa-miR-16-2-3p
hsa-miR-301a-3p
hsa-miR-140-5p
hsa-miR-151a-5p
hsa-miR-130b-3p
hsa-miR-122-5p
UniSp3 IPC6
hsa-miR-423-5p
hsa-miR-629-5p
hsa-miR-101-3p
hsa-miR-200c-3p
hsa-miR-365a-3p
hsa-miR-501-3p
hsa-miR-23a-3p
hsa-miR-423-3p
hsa-miR-215-5p
hsa-miR-376a-3p
hsa-miR-320a
hsa-miR-22-5p
hsa-miR-338-3p
hsa-miR-2110
hsa-miR-223-3p
hsa-miR-376c-3p
hsa-miR-103a-3p
hsa-miR-93-3p
hsa-miR-331-3p
hsa-miR-144-5p
hsa-miR-142-3p
hsa-miR-210-3p
hsa-let-7d-3p
hsa-miR-199a-5p
hsa-miR-126-5p
hsa-miR-766-3p
hsa-miR-19a-3p
hsa-miR-584-5p
hsa-miR-144-3p
hsa-miR-92a-3p
hsa-miR-126-3p
hsa-miR-363-3p
hsa-miR-148a-3p
hsa-miR-374a-5p
hsa-miR-10b-5p
hsa-miR-483-5p
hsa-miR-195-5p
hsa-miR-7-1-3p
hsa-miR-125b-5p
hsa-miR-877-5p
hsa-miR-192-5p
hsa-miR-151a-3p
hsa-miR-18b-5p
hsa-miR-28-3p
hsa-miR-335-5p
hsa-miR-324-3p
hsa-miR-320d
hsa-miR-136-3p
hsa-let-7g-5p
hsa-miR-15b-5p
hsa-miR-22-3p
hsa-miR-106b-3p
hsa-miR-199a-3p
hsa-miR-29c-3p
hsa-miR-19b-3p
hsa-miR-335-3p
hsa-miR-29a-3p
hsa-miR-21-5p
hsa-miR-150-5p
hsa-miR-30e-3p
hsa-miR-30b-5p
hsa-miR-543
hsa-miR-24-3p
hsa-miR-7-5p
hsa-miR-495-3p
The 120 miRNAs with high quality signal (Ct<35) in the samples analyzed in the screening stage are identified in red bold.
